# Supplementary material for: IGLR-2, a Leucine-Rich Repeat Domain Containing Protein, Is Required for the Host Defense in Caenorhabditis elegans
Source: Front Immunol. 2020 Nov 30;11:561337. doi: 10.3389/fimmu.2020.561337 (PMC7734252; doi:10.3389/fimmu.2020.561337)
Supplement: Supplementary file 2 [file Table_1.xlsx]

## Sheet: Sheet1
PRR class	Sequenced name	Mean	Standard deviation	P value to L4440			Mean	Standard deviation
	L4440	0.520733	0.187269	N/A		OP50, L4440	0.834253	0.0939912	health monitoring control
	sek-1	0.168638	0.104807	0.0004
	daf-2	0.935055	0.0568838	< 0.0001
CTLD	Y52B11A.5	0.731417	0.118005	0.189439
CTLD	ZK39.6	0.818473	0.0946376	0.0505479
CTLD	T27F6.2	0.690438	0.0868142	0.32254
CTLD	Y26D4A.6	0.662037	0.156108	0.602314
CTLD	F47G4.1	0.74513	0.212823	0.280854
CTLD	B0432.12	0.654865	0.0792712	0.561968
CTLD	R07C3.1	0.515923	0.215252	0.452065
CTLD	F29A7.7	0.571696	0.232562	0.770409
CTLD	Y25C1A.1	0.643939	0.189394	0.80127
CTLD	ZK39.3	0.655083	0.256665	0.742726
CTLD	Y38H6C.8	0.6867	0.0601623	0.310242
CTLD	F31D4.4	0.680705	0.215844	0.564074
CTLD	F33E2.3	0.715866	0.0915928	0.20946
CTLD	Y18D10A.10	0.773267	0.105906	0.0797862
CTLD	F17B5.2	0.662606	0.103714	0.576537
CTLD	C49A1.9	0.618576	0.157591	0.92744
CTLD	C03H5.1	0.638676	0.0794427	0.707211
CTLD	F47F6.5	0.688889	0.0831479	0.38713
CTLD	C41H7.7	0.619645	0.137801	0.913293
CTLD	C17F4.1	0.522321	0.234662	0.508121
CTLD	C54G4.4	0.687945	0.12818	0.39865
CTLD	ZC15.2	0.661312	0.113462	0.552798
CTLD	ZK39.8	0.613064	0.190428	0.974101
CTLD	E03H4.10	0.681229	0.190078	0.52818
CTLD	T07D10.4	0.533282	0.140353	0.43132
CTLD	Y18D10A.12	0.601245	0.170669	0.938151
CTLD	F17B5.3	0.641976	0.138881	0.730846
CTLD	C49A1.6	0.577632	0.103296	0.705008
CTLD	W04H10.4	0.58881	0.0829915	0.793108
CTLD	T07H3.4	0.680602	0.0651138	0.353294
CTLD	B0454.7	0.680199	0.188425	0.562377
CTLD	W09G10.6	0.493644	0.132786	0.231916
CTLD	F55H12.3	0.605128	0.193891	0.969977
CTLD	ZK39.5	0.520828	0.16566	0.402747
CTLD	Y53H1A.3	0.693028	0.249266	0.54249
CTLD	F17B5.5	0.51499	0.140956	0.335078
CTLD	K04H8.1	0.622369	0.206729	0.913114
CTLD	R07C3.12	0.669066	0.166616	0.569557
CTLD	F36H5.6	0.664318	0.0891085	0.550038
CTLD	Y25C1A.4	0.782173	0.0501893	0.0382359
CTLD	W09G10.5	0.606082	0.200863	0.977188
CTLD	W10G11.6	0.659752	0.11589	0.0199977
CTLD	W10G11.13	0.671945	0.109756	0.0139646
CTLD	B0286.2	0.594326	0.254722	0.281437
CTLD	F35D11.10	0.635939	0.229881	0.155197
CTLD	ZK673.9	0.632566	0.307672	0.231718
CTLD	Y38E10A.4	0.534483	0.0862069	0.325718
CTLD	F35C5.8	0.156673	0.0950555	0.00414949
CTLD	K02F3.5	0.604435	0.128976	0.0729174
CTLD	F10F2.5	0.524443	0.181067	0.437802
CTLD	C35D10.14/C35D10.15	0.409459	0.171655	0.782009
CTLD	F09G8.8	0.739715	0.215473	0.0280621
CTLD	W10G11.12	0.573529	0.0735294	0.174236
CTLD	F35D11.7	0.66809	0.0299922	0.0105791
CTLD	EEED8.11	0.51634	0.198891	0.504929
CTLD	ZK666.3	0.612257	0.207404	0.175062
CTLD	Y38E10A.5	0.833333	0
CTLD	F35C5.9	0.639389	0.168876	0.0661401
CTLD	T04A8.3	0.579308	0.156801	0.155534
CTLD	F28B4.3	0.478598	0.188824	0.695957
CTLD	F58A4.5	0.528499	0.15284	0.335724
CTLD	W10G11.14	0.729828	0.207492	0.02864
CTLD	W10G11.11	0.665109	0.240159	0.100792
CTLD	F35D11.8	0.549412	0.141587	0.224493
CTLD	K10B2.3	0.883333	0.131233	0.0015629
CTLD	ZK666.6	0.411218	0.269364	0.853382
CTLD	C04H5.2	0.756223	0.151587	0.00707639
CTLD	F26A1.11	0.776018	0.0701357	0.00842903
CTLD	R13F6.8	0.49875	0.0769617	0.376502
CTLD	C07A9.1	0.637751	0.27282	0.179461
CTLD	W10G11.7	0.776886	0.101788	0.00158214
CTLD	C16A11.8	0.708333	0.178536	0.025176
CTLD	F35D11.9	0.608639	0.130244	0.0684249
CTLD	T27D12.3	0.572222	0.23114	0.290039
CTLD	F35C5.7	0.537784	0.196174	0.367435
CTLD	F40G9.10	0.743154	0.0921019	0.0057295
CTLD	F10F2.8	0.710246	0.166593	0.0199911
CTLD	F26A1.12	0.647024	0.116865	0.0262415
CTLD	R13F6.2	0.649502	0.115997	0.0245967
CTLD	Y39A1B.1	0.698299	0.16181	0.0339971
CTLD	F38A1.5	0.479181	0.249346	0.983024
CTLD	Y77E11A.9	0.520202	0.279557	0.846315
CTLD	R08C7.6	0.359091	0.0954185	0.402281
CTLD	C42D4.11	0.453312	0.190611	0.856649
CTLD	M199.3	0.424242	0.257576	0.783277
CTLD	Y116A8A.1	0.62987	0.0844156	0.41883
CTLD	F26D10.12	0.477778	0.0777778	0.976074
CTLD	F38A1.4	0.545833	0.0791667	0.722416
CTLD	Y46C8AL.5/Y46C8AL.1	0.655423	0.233893	0.345943
CTLD	F40F4.6	0.666667	0.120014	0.240189
CTLD	E03H12.3	0.260417	0.0729167	0.23332
CTLD	F55G1.13	0.397727	0.0404435	0.542123
CTLD	C07G1.2	0.317143	0.261893	0.385131
CTLD	M199.6	0.528205	0.280204	0.814098
CTLD	Y116A8A.3	0.514085	0.0909201	0.828942
CTLD	C49C3.11	0.466001	0.221033	0.92152
CTLD	Y55F3C.5	0.722222	0
CTLD	F38A1.7	0.596491	0.0701754	0.524015
CTLD	F47C12.4	0.395455	0.195455	0.658537
CTLD	E03H12.2	0.602083	0.218919	0.497262
CTLD	C33D9.2	0.590909	0
CTLD	ZK896.7	0.475	0.275	0.9706
CTLD	M199.4	0.683333	0.0166667	0.269424
CTLD	Y116A8A.8	0.658333	0.00833333	0.327558
CTLD	C49C3.12	0.513257	0.165972	0.848682
CTLD	F38A1.10	0.512987	0.0584416	0.863388
CTLD	F38A1.1	0.524297	0.106561	0.777982
CTLD	Y46C8AL.2	0.594286	0.165714	0.563585
CTLD	F47C12.2	0.602241	0.0324253	0.398881
CTLD	T19E7.1	0.492424	0.190552	0.954502
CTLD	B0218.6	0.368421	0
CTLD	T20D3.1	0.588235	0
CTLD	ZK896.6	0.313333	0.246667	0.431713
CTLD	F38C2.6	0.574286	0.0689276	0.522761
CTLD	Y116A8C.21	0.622947	0.0290478	0.326194
CTLD	C49C3.13	0.587862	0.0325624	0.455523
CTLD	Y50D4B.5	0.603086	0.0482035	0.136109
CTLD	Y73C8C.2	0.426805	0.212773	0.987381
CTLD	B0365.5	0.5373	0.161859	0.40709
CTLD	F08H9.5	0.385417	0.10312	0.742411
CTLD	T09F5.9	0.575758	0.162246	0.275981
CTLD	F26D2.12	0.585191	0.203184	0.288694
CTLD	T25E12.10	0.634071	0.0702572	0.0951446
CTLD	Y46H3B.2	0.505988	0.158665	0.541629
CTLD	R02F11.2	0.63444	0.269339	0.236481
CTLD	F19F10.6	0.498774	0.175631	0.590422
CTLD	F26D11.5	0.247273	0.0462834	0.138231
CTLD	F08H9.7	0.416066	0.114986	0.944605
CTLD	C06B8.7	0.152174	0.152174	0.115247
CTLD	F36D3.10	0.442412	0.133117	0.885906
CTLD	T25E12.8	0.452449	0.127868	0.821403
CTLD	F25B4.9	0.361239	0.0196652	0.562868
CTLD	F19F10.7	0.458482	0.2893	0.846526
CTLD	F26D11.9	0.135045	0.0648449	0.0315185
CTLD	C03E10.5/C03E10.6	0.371278	0.105505	0.656795
CTLD	R10D12.5	0.378086	0.0983062	0.694449
CTLD	C30H6.3	0.386136	0.0219873	0.723929
CTLD	F36G9.11	0.181818	0
CTLD	Y70C5C.2	0.343751	0.148008	0.536861
CTLD	T25E12.9	0.348082	0.10196	0.524168
CTLD	C30H6.4	0.425738	0.183214	0.992659
CTLD	F36F12.6	0.342857	0.201731	0.577093
CTLD	F08H9.6	0.318899	0.179379	0.452979
CTLD	F08H9.9	0.373589	0.242295	0.748879
CTLD	C29F3.5	0.152882	0.0576441	0.0856938
CTLD	Y70C5C.5	0.413062	0.0745848	0.919876
CTLD	T25E12.7	0.454002	0.161684	0.823943
CTLD	F49A5.3/F49A5.9	0.475117	0.264523	0.473664
CTLD	F49A5.7	0.400966	0.332465	0.785129
CTLD	C31G12.2	0.41604	0.320802	0.74951
CTLD	F48C11.2	0.281469	0.127622	0.690919
CTLD	F11D11.1	0.583333	0
CTLD	Y102A5B.2	0.474644	0.262854	0.473505
CTLD	T25C12.3	0.493464	0.128161	0.271465
CTLD	F16H6.1	0.715035	0.16958	0.0666571
CTLD	F11D11.14	0.247863	0.182013	0.521018
CTLD	T20B3.13	0.54695	0.318274	0.33683
CTLD	Y102A5B.1	0.431992	0.154215	0.592204
CTLD	F49A5.4	0.504902	0.328431	0.492257
CTLD	Y102A5C.16	0.3625	0.2375	0.921408
CTLD	T27C5.7	0.366667	0.0333333	0.868795
CTLD	Y51A2A.1	0.647059	0
CTLD	F11D11.8	0.444444	0.0224478	0.374889
CTLD	C54D1.2	0.358025	0.360781	0.948552
CTLD	T20B3.12	0.731481	0.101852	0.0410548
CTLD	F49A5.2	0.477508	0.257806	0.459166
CTLD	F49A5.5	0.395425	0.160131	0.753705
CTLD	C14A6.1	0.222222	0
CTLD	Y51A2A.7/Y51A2A.11	0.433333	0.166667	0.595011
CTLD	F11D11.5	0.315676	0.173249	0.845583
CTLD	ZC15.6	0.193182	0.0568182	0.314365
CTLD	C09D1.2	0.477143	0.237143	0.261883
CTLD	W10G11.15	0.283333	0.0360041	0.155594
CTLD	F10F2.6	0.337973	0.0877192	0.677469
CTLD	C25G4.1	0.35611	0.181634	0.697991
CTLD	Y46C8AR.3	0.464906	0.133587	0.0792175
CTLD	Y68A4B.1	0.469203	0.239802	0.268441
CTLD	T03F1.10	0.527778	0.0277778	0.000117096
CTLD	ZK39.7	0.403704	0.0995187	0.151674
CTLD	F10F2.7	0.47619	0.233891	0.238851
CTLD	Y46C8AR.1	0.361867	0.163678	0.622408
CTLD	Y68A4B.2	0.417893	0.136138	0.208004
CTLD	K01C8.8	0.4443	0.056344	0.00628537
CTLD	B0218.8	0.479221	0.107459	0.0220871
CTLD	Y46C8AL.8	0.405882	0.00588235	0.00108401
CTLD	C29F3.4	0.518997	0.172175	0.0654778
CTLD	Y102A5C.17	0.309877	0.229756	0.94978
CTLD	F10G2.3	0.618101	0.373319	0.17068
CTLD	F15D3.2	0.487766	0.193834	0.141891
CTLD	F35C5.6	0.437473	0.216319	0.326643
CTLD	F08G5.7	0.42006	0.231215	0.425739
CTLD	Y46C8AL.9	0.473058	0.232852	0.245344
CTLD	M162.1	0.568182	0.0681818	0.706766
CTLD	Y46C8AL.4	0.566735	0.0991109	0.651912
CTLD	F17C11.5	0.544322	0.0596879	0.483488
CTLD	M02F4.7	0.457714	0.133323	0.196741
CTLD	H16D19.1	0.398485	0.120624	0.0827873
CTLD	F52E1.2	0.47307	0.00843538	0.164454
CTLD	D1054.7	0.452381	0.0673435	0.135825
CTLD	W04E12.6	0.483405	0.149641	0.288899
CTLD	Y54G2A.33	0.607223	0.0839165	0.179049
CTLD	F56D6.2	0.656032	0.295779	0.311817
CTLD	R06B10.3	0.60172	0.135704	0.248539
CTLD	T05A7.2	0.571784	0.21237	0.498499
CTLD	Y54G2A.8	0.689474	0.110526	0.150428
CTLD	Y54G2A.9	0.610984	0.0846682	0.31952
CTLD	ZK39.4	0.541176	0.206693	0.633635
CTLD	Y54G2A.6	0.628192	0.152011	0.188718
CTLD	C25A1.8	0.327632	0.127428	0.185814
CTLD	Y60A3A.2	0.321265	0.107334	0.150638
CTLD	ZK858.3	0.643735	0.139325	0.140386
CTLD	F57C9.2	0.844729	0.059863	0.378045
CTLD	f08H9.8	0.885027	0.092803	0.837037
CTLD	ZK39.2	0.865132	0.0477293	0.558023
CTLD	B0365.6	0.838889	0.105556	0.482475
CTLD	C25B8.4	0.793996	0.150876	0.262669
CTLD	F07C4.2	0.69398	0.00167224	0.0178039
CTLD	F36F12.5	0.813187	0.0808769	0.215286
CTLD	T15B7.1	0.801932	0.0956473	0.192276
CTLD	F35C5.5	0.746296	0.076757	0.0431642
CTLD	Y46C8AL.3	0.662679	0.0812693	0.00727434
CTLD	Y54G2A.14	0.842865	0.0555569	0.355617
CTLD	Y71A12B.6	0.828321	0.0307465	0.221334
CTLD	Y102A5B.3	0.756922	0.0169982	0.0279086
CTLD	F26D11.9	0.735714	0.105463	0.0534538
Galectine	F46A8.3	0.491228	0.059626	0.235762
Galectine	ZK1248.16	0.475155	0.0465839	0.273412
Galectine	F40H6.5	0.562459	0.104645	0.627654
Galectine	F49F1.10	0.526709	0.0189317	0.368266
Galectine	DC2.3	0.546449	0.0727101	0.504563
Galectine	R07B1.10	0.510478	0.163395	0.40772
Galectine	F46A8.5	0.567353	0.137524	0.6823
Galectine	ZK892.1	0.408289	0.170662	0.13071
Galectine	Y55B1AR.1	0.470588	0.165076	0.264767
Galectine	F49F1.11	0.649691	0.0974302	0.742038
Galectine	W01A11.4	0.449573	0.120364	0.166009
Galectine	C16H3.2	0.366873	0.103715	0.0921266
Galectine	T02G6.7	0.630567	0.0536437	0.897067
Galectine	F52H3.7	0.534056	0.0699969	0.431576
Galectine	Y55B1AR.1	0.472131	0.0797388	0.190306
Galectine	F38A5.3	0.643404	0.018774	0.764325
Galectine	M6.11	0.625641	0.0370392	0.910618
Galectine	C27C7.5	0.437778	0.0743033	0.112205
Galectine	C44F1.3	0.503663	0.106196	0.31893
Galectine	F49F1.9	0.490448	0.197583	0.367664
Galectine	C53D6.7	0.484762	0.193926	0.343309
Galectine	R07B1.2	0.500919	0.0748266	0.281252
Galectine	Y41C4A.5	0.809524	0.140187	0.312614
Galectine	W09H1.6A	0.680051	0.0238473	0.00398294
LBP	T19C3.5	0.560606	0.106061	0.18886
LBP	ZC513.1	0.235294	0
LBP	C05C9.1	0.153846	0
LBP	C06E8.5	0.591667	0.0583333	0.125094
LBP	ZC513.2	0.491987	0.200321	0.419384
LBP	C06G1.1	0.41866	0.0550239	0.600787
LBP	C55C3.1	0.433333	0.233333	0.639736
LBP	F01G10.10	0.378788	0.19697	0.842181
LBP	F55B12.5	0.234818	0.0809717	0.466046
LBP	F10D11.6	0.336429	0.247489	0.888606
LBP	F44A2.3	0.434227	0.0144492	0.0888941
LRR	T23G11.6	0.152564	0.125628	0.0455913	lron-9
LRR	C41C4.3	0.377778	0.087489	0.242025
LRR	Y75B8A.5	0.48058	0.214275	0.19302
LRR	ZC262.3	0.140712	0.0478792	0.000569792	iglr-2
LRR	F37E3.2	0.392256	0.121656	0.285712
LRR	F20D1.7	0.516975	0.130527	0.0265002
LRR	K03A1.2	0.263158	0.223297	0.654173
LRR	T22E7.1	0.300926	0.153966	0.841191
LRR	C02C6.3	0.52166	0.206164	0.105109
LRR	Y76A2B.2	0.418182	0.165311	0.28676
LRR	C44H4.1	0.604406	0.2676	0.0839739
LRR	ZK682.5	0.49247	0.0562662	0.238081
LRR	Y71F9B.8	0.634722	0.160883	0.870693
LRR	C56E6.6	0.542815	0.0959995	0.500799
LRR	F10F2.4	0.520426	0.0315625	0.340832
LRR	K07G5.1	0.519761	0.0451012	0.653416
LRR	K07A12.2	0.257312	0.162548	0.0868605
LRR	T01G9.3	0.629982	0.277913	0.362825
LRR	Y54E10A.6	0.418775	0.0977673	0.574921
LRR	H20J04.8	0.136486	0.0652299	0.0124821	mog-2
LRR	C06A8.6	0.575163	0.0805806	0.35817
LRR	T09A5.9	0.0350877	0.0496215	0.00306573	sds-22
LRR	F48E8.7	0.660529	0.104592	0.126579
LRR	B0393.3	0.440417	0.155064	0.768237
LRR	Y42G9A.3	0.54237	0.239105	0.628047
LRR	C02F5.7	0.636626	0.113986	0.132465
LRR	F09G8.5	0.683741	0.0884365	0.0510229
LRR	B0523.5	0.378216	0.125917	0.37029
LRR	F56A8.3	0.641087	0.111147	0.121323
LRR	T21D12.9	0.727644	0.201331	0.0998954
LRR	AC7.2	0.212268	0.104775	0.0252849	soc-2
LRR	F13E9.1	0.520248	0.14667	0.671264
LRR	ZC518.3	0.291227	0.130491	0.110546
LRR	K08E7.8	0.556938	0.225991	0.544931
LRR	F58D2.1	0.532609	0.255839	0.710264
LRR	ZK994.3	0.552157	0.186332	0.525101
LRR	C50H2.1	0.286932	0.0305829	0.0558808
LRR	C14F11.2	0.454438	0.240537	0.892871
LRR	K09C8.5	0.183601	0.0899253	0.0280552	pxn-2
LRR	C44H4.3	0.505885	0.073171	0.760629
LRR	F40E10.4	0.293219	0.136631	0.118985
LRR	T05A1.3	0.816176	0.0661765	0.284576
LRR	Y39A1A.7	0.850227	0.0493913	0.40867
LRR	C34c12.5	0.824161	0.132856	0.37819
LRR	H20J04.8	0.433621	0.0836207	0.000788796	mog-2
LRR	Y37E3.13	0.760211	0.191325	0.21564
LysM	B0041.3	0.473203	0.138142	0.345471
LysM	F43G9.2	0.277778	0
LysM	F52E1.13	0.420741	0.118722	0.148314
LysM	F07G11.9	0.388608	0.105113	0.246389
PGRP	H19M22.3	0	0	7.71042e-06	zmp-2
PGRP	EGAP1.3	0.762104	0.0419012	0.0398809
PGRP	C31B8.8	0.675382	0.0582802	0.00599459
Candidates not in the focused RNAi library for screening
CTLD	C30H6.1
CTLD	F11D11.7
CTLD	F16H6.2
CTLD	F21H7.4
CTLD	F26F2.6
CTLD	F38A1.14
CTLD	F49H6.1
CTLD	F49H6.2
CTLD	F56H6.8
CTLD	H02K04.1
CTLD	W04E12.8
CTLD	Y17D7B.6
CTLD	Y18D10A.24
CTLD	Y48E1B.9
CTLD	Y48E1B.16
CTLD	Y71A12B.5
CTLD	Y102A5C.7
CTLD	ZK666.5
CTLD	ZK666.7
CTLD	C50E3.1
CTLD	C50E3.3
CTLD	F07C4.9
CTLD	F56D6.1
CTLD	T07H3.5
CTLD	W02D7.2
CTLD	W02D7.10
CTLD	W10G11.5
CTLD	Y19D10A.9
CTLD	Y25C1A.3
CTLD	Y46H3B.1
CTLD	Y54G2A.39
CTLD	H02K04.2
CTLD	T20B3.15
CTLD	T20B3.16
CTLD	T26C12.6
CTLD	Y59H11AR.5
CTLD	C50E3.14
CTLD	K03H6.7
CTLD	ZK863.9
CTLD	Y17D7B.8
CTLD	F11D11.11
CTLD	T26E3.1
CTLD	Y26D4A.4
CTLD	M162.2
CTLD	F32E10.3
CTLD	F59A7.1
CTLD	F56D6.15
CTLD	C54C8.7
CTLD	ZK1193.2
Galectine	F46A8.4
Galectine	F46A8.8
Galectine	W04B5.3
LRR	F33H2.3
LRR	F44E5.2
LRR	M88.6
LRR	F43C1.1
LRR	F26D11.11
LRR	C29E4.3
LRR	C44H4.2
LRR	C07F11.1
LRR	H04D03.4
LRR	K07H8.1
LRR	R02F11.4
LRR	T05H4.3
LRR	ZK546.2
LRR	K10D2.8
LysM	T01C4.1
